# Supplementary material for: Experimental and Numerical Study of Slug-Flow Velocity Inside Microchannels Through In Situ Optical Monitoring
Source: Micromachines (Basel). 2025 May 17;16(5):586. doi: 10.3390/mi16050586 (PMC12113849; doi:10.3390/mi16050586)
Supplement: Supplementary file 1 [file micromachines-16-00586-s001.zip]

Archive with 1 entries (1 files):
- micromachines-3602828-Supplementary.pdf
